# Supplementary material for: Two new species of the genus Morphostenophanes Pic, 1925 from Yunnan, China (Coleoptera, Tenebrionidae, Stenochiinae, Cnodalonini)
Source: Zookeys. 2026 Jun 15;1282:229–43. doi: 10.3897/zookeys.1282.176631 (PMC13288033; doi:10.3897/zookeys.1282.176631)
Supplement: XML Treatment for Morphostenophanes jiaoziensis [file zookeys.1282.176631-treatment1.xml]

<!DOCTYPE tp:taxon-treatment
  PUBLIC "-//TaxonX//DTD Taxonomic Treatment Publishing DTD v0 20100105//EN" "tax-treatment-NSO.dtd">
<tp:taxon-treatment xmlns:tp="http://www.plazi.org/taxpub"><tp:treatment-meta><kwd-group><label>Taxon classification</label><kwd>
                <named-content content-type="kingdom">Animalia</named-content>
              </kwd><kwd>
                <named-content content-type="order">Coleoptera</named-content>
              </kwd><kwd>
                <named-content content-type="family">Tenebrionidae</named-content>
              </kwd></kwd-group><mixed-citation publication-type="journal"><person-group><name><surname>He</surname><given-names>Hao</given-names></name><name><surname>Meng</surname><given-names>Fei-Yan</given-names></name><name><surname>Yang</surname><given-names>Shi-Jian</given-names></name></person-group><article-title>Two new species of the genus <italic><tp:taxon-name><tp:taxon-name-part taxon-name-part-type="genus" reg="Morphostenophanes">Morphostenophanes</tp:taxon-name-part></tp:taxon-name></italic> Pic, 1925 from Yunnan, China (<tp:taxon-name><tp:taxon-name-part taxon-name-part-type="order" reg="Coleoptera">Coleoptera</tp:taxon-name-part></tp:taxon-name>, <tp:taxon-name><tp:taxon-name-part taxon-name-part-type="family" reg="Tenebrionidae">Tenebrionidae</tp:taxon-name-part></tp:taxon-name>, <tp:taxon-name><tp:taxon-name-part taxon-name-part-type="subfamily" reg="Stenochiinae">Stenochiinae</tp:taxon-name-part></tp:taxon-name>, <tp:taxon-name><tp:taxon-name-part taxon-name-part-type="tribe" reg="Cnodalonini">Cnodalonini</tp:taxon-name-part></tp:taxon-name>)</article-title><source>Zookeys</source><day>15</day><month>06</month><year>2026</year><volume>1282</volume><fpage>229</fpage><lpage>243</lpage><pub-id pub-id-type="doi">10.3897/zookeys.1282.176631</pub-id></mixed-citation></tp:treatment-meta><tp:nomenclature><tp:taxon-name><object-id xmlns:xlink="http://www.w3.org/1999/xlink" content-type="arpha" xlink:type="simple">C8064654-8A67-5B8C-9575-DFB95E461713</object-id>
                    		<tp:taxon-name-part taxon-name-part-type="genus" reg="Morphostenophanes">Morphostenophanes</tp:taxon-name-part> <tp:taxon-name-part taxon-name-part-type="species" reg="jiaoziensis">jiaoziensis</tp:taxon-name-part>
                    	
                    		<object-id xmlns:xlink="http://www.w3.org/1999/xlink" content-type="zoobank" xlink:type="simple">https://zoobank.org/E60BC793-86FC-478F-9A76-7D5375655DC7</object-id>
                    	</tp:taxon-name><tp:taxon-status xmlns:xlink="http://www.w3.org/1999/xlink" xlink:type="simple">sp. nov.</tp:taxon-status><xref ref-type="fig" rid="F1">Figs 1</xref><xref ref-type="fig" rid="F2">, 2</xref><xref ref-type="fig" rid="F3">, 3, 9B, 10C, 11D</xref></tp:nomenclature><tp:treatment-sec sec-type="Type materials"><title>Type materials.</title><p><bold>China</bold>: Yunnan: • ♂ (<bold>holotype</bold>, <named-content xmlns:xlink="http://www.w3.org/1999/xlink" content-type="dwc:institutional_code" xlink:title="Kunming Institute of Zoology, Chinese Academy of Sciences" xlink:href="https://scientific-collections.gbif.org/institution/dd1cdfd2-ebfe-46e7-ae65-c043e513e43f" xlink:type="simple">KIZ</named-content>), Kunming City, Luquan County, Jiaozishan National Nature Reserve, <named-content xmlns:xlink="http://www.w3.org/1999/xlink" content-type="dwc:verbatimCoordinates" xlink:type="simple">26°04'04.39"N, 102°49'49.52"E</named-content> (Fig. <xref ref-type="fig" rid="F4">4B</xref>, red dot), alt. 3100 m, 12.vi.2022, Hao He leg.; <bold>paratypes</bold> • 6♂, 3♀ (<abbrev xmlns:xlink="http://www.w3.org/1999/xlink" xlink:title="Collection of Hao He, Qujing, Yunnan, China" xlink:type="simple">CHH</abbrev>): 1♂, <named-content xmlns:xlink="http://www.w3.org/1999/xlink" content-type="dwc:verbatimCoordinates" xlink:type="simple">26°12'02.33"N, 102°54'01.48"E</named-content> (Fig. <xref ref-type="fig" rid="F4">4B</xref>, yellow dot), alt. 3300 m, 22.iv.2022, Hao He leg.; • 1♀, same data as holotype; <named-content xmlns:xlink="http://www.w3.org/1999/xlink" content-type="dwc:verbatimCoordinates" xlink:type="simple">26°03'34.56"N, 102°55'24.28"E</named-content> (Fig. <xref ref-type="fig" rid="F4">4B</xref>, blue dot), alt. 2900 m: 2♀, 15.vi.2023, Jun-dong Xu leg.; • 1♂, 23.vi.2024, Hao He leg.; • 4♂, 20.v.2025, Hao He leg.</p></tp:treatment-sec><tp:treatment-sec sec-type="Diagnosis"><title>Diagnosis.</title><p>Body medium-sized to large, black with silvery-grey metallic reflection. Frontal midline depressed, extending to clypeus. Pronotum inversely trapezoidal, strongly constricted between pronotum and elytra. Elytra with rows of striae formed by round and oval segments; encircled areas strongly convex. Apex of parameres bent ventrad in lateral view.</p></tp:treatment-sec><tp:treatment-sec sec-type="Description"><title>Description.</title><p><bold>Male</bold> (Fig. <xref ref-type="fig" rid="F1">1A, C</xref>). Body medium-sized to large, black, antennae and claws reddish brown. Body elongate, length 19.3–21.3 mm, width 7.3–7.5 mm, strongly convex.</p><fig id="F1" position="float" orientation="portrait"><object-id xmlns:xlink="http://www.w3.org/1999/xlink" content-type="doi" xlink:type="simple">10.3897/zookeys.1282.176631.figure1</object-id><object-id xmlns:xlink="http://www.w3.org/1999/xlink" content-type="arpha" xlink:type="simple">E193DC3A-632D-5342-ACD2-FE2F9BB49B0F</object-id><label>Figure 1.</label><caption><p>Habitus of <italic><tp:taxon-name><tp:taxon-name-part taxon-name-part-type="genus" reg="Morphostenophanes">Morphostenophanes</tp:taxon-name-part> <tp:taxon-name-part taxon-name-part-type="species" reg="jiaoziensis">jiaoziensis</tp:taxon-name-part></tp:taxon-name></italic> sp. nov. <bold>A</bold>. Male, dorsal view; <bold>B, C</bold>. Female, dorsal view; <bold>C</bold>. Variant; <bold>D</bold>. Male, lateral view; <bold>E</bold>. Female, lateral view. Scale bars: 5 mm (<bold>A–E</bold>).</p></caption><graphic xmlns:xlink="http://www.w3.org/1999/xlink" xlink:href="zookeys-1282-229_article-176631__-g001.jpg" id="oo_1681193.jpg" position="float" orientation="portrait" xlink:type="simple"><uri content-type="original_file" xlink:type="simple">https://binary.pensoft.net/fig/1681193</uri></graphic></fig><p><bold><italic>Head</italic></bold> (Fig. <xref ref-type="fig" rid="F2">2A, E</xref>) transversely subquadrate, black, densely and finely punctate. Clypeus transversely heptagonal (width/length = 1.82); disc weakly convex, anteriorly slightly curved downward; anterior margin nearly straight, slightly convex in middle; frontoclypeal sulcus well marked, more deeply concave at middle, fading laterally, broadly U-shaped. Genae strongly raised, densely and finely punctate, strongly and roundly produced anterolaterally; outer margin deeply notched between gena and clypeus. Eyes transversely reniform, strongly convex laterally; <abbrev xmlns:xlink="http://www.w3.org/1999/xlink" xlink:title="ocular index" xlink:type="simple">OI</abbrev> = 50.1–56.4; inner ocular sulci deeply grooved along inner margins, becoming shallower and broader posteriorly. Frons broad, declivous anteriorly towards clypeus, with a distinct median sulcus that extends to frontoclypeal sulcus.</p><fig id="F2" position="float" orientation="portrait"><object-id xmlns:xlink="http://www.w3.org/1999/xlink" content-type="doi" xlink:type="simple">10.3897/zookeys.1282.176631.figure2</object-id><object-id xmlns:xlink="http://www.w3.org/1999/xlink" content-type="arpha" xlink:type="simple">5F44ECE2-00B7-510D-BEDF-B66B9376092E</object-id><label>Figure 2.</label><caption><p>External characters of male <italic><tp:taxon-name><tp:taxon-name-part taxon-name-part-type="genus" reg="Morphostenophanes">Morphostenophanes</tp:taxon-name-part> <tp:taxon-name-part taxon-name-part-type="species" reg="jiaoziensis">jiaoziensis</tp:taxon-name-part></tp:taxon-name></italic> sp. nov. Heads: <bold>A</bold>. Dorsal view; <bold>B</bold>. Ventral view; <bold>C</bold>. Dorsal view. Prothoraces: <bold>D</bold>. Dorsal view; <bold>E</bold>. Ventral view; <bold>F</bold>. Dorsal view; <bold>G</bold>. Abdomen. Tibiae: <bold>H</bold>. Protibia, dorsal view; <bold>I</bold>. Mesotibia, dorsal view; <bold>J</bold>. Metatibia, dorsal view. Antennae: <bold>K</bold>. Dorsal view; <bold>L</bold>. Dorsal view. <bold>C, F, L</bold>. Paratype (northern population). Scale bars: 1 mm (<bold>A–F, H–L</bold>); 2 mm (<bold>G</bold>).</p></caption><graphic xmlns:xlink="http://www.w3.org/1999/xlink" xlink:href="zookeys-1282-229_article-176631__-g002.jpg" id="oo_1681194.jpg" position="float" orientation="portrait" xlink:type="simple"><uri content-type="original_file" xlink:type="simple">https://binary.pensoft.net/fig/1681194</uri></graphic></fig><p><bold><italic>Mentum</italic></bold> (Fig. <xref ref-type="fig" rid="F2">2B</xref>) inversely trapezoidal; lateral margins slightly rounded, rising gradually from sides to middle; medial surface sparsely and coarsely punctate, with several large pores bearing long setae.</p><p><bold><italic>Antennae</italic></bold> (Fig. <xref ref-type="fig" rid="F2">2K</xref>) slender, deep brownish black, extending to basal fifth of elytra, with antennomeres weakly thickened to apices; relative lengths of antennomeres: 0.60: 0.36: 1.03: 0.96: 1.00: 1.00: 1.01: 0.93: 0.89: 0.87: 0.99.</p><p><bold><italic>Pronotum</italic></bold> (Fig. <xref ref-type="fig" rid="F2">2D</xref>) black, inversely trapezoidal; <abbrev xmlns:xlink="http://www.w3.org/1999/xlink" xlink:title="maximum width of pronotum" xlink:type="simple">PW</abbrev>/<abbrev xmlns:xlink="http://www.w3.org/1999/xlink" xlink:title="length of pronotum along midline" xlink:type="simple">PL</abbrev> = 1.18–1.30. Posterior half gradually narrowed to base, densely and finely punctate, widest near middle; anterior angles broadly rounded, posterior angles obtuse; anterior marginal border distinct, medially slightly convex and bisinuate; anterior half of lateral margin rounded, weakly sinuous; lateral margins sharply defined and thickened; posterior half not visible in dorsal view; posterior margin marked and nearly straight, thinning medially, and weakly concave at middle; disc strongly convex medially, with a pair of distinct shallow depressions medially, presenting a thin, longitudinal impression along midline. Scutellum widely triangular, finely and sparsely punctate.</p><p><bold><italic>Elytra</italic></bold> elongate-oval, black with silvery-grey metallic reflection, widest medially, <abbrev xmlns:xlink="http://www.w3.org/1999/xlink" xlink:title="length of elytra along midline" xlink:type="simple">EL</abbrev>/<abbrev xmlns:xlink="http://www.w3.org/1999/xlink" xlink:title="maximum width of elytra" xlink:type="simple">EW</abbrev> = 1.78–1.89, strongly convex, highest near middle, with rows of striae formed by round and oval segments; encircled areas strongly convex, intervals strongly convex, intervals finely granulate and densely covered with fine wrinkles, sparsely and finely punctate.</p><p><bold><italic>Prosternum</italic></bold> (Fig. <xref ref-type="fig" rid="F2">2E</xref>) shagreened, finely and sparsely punctate; prosternal process thickened, with coarse wrinkles extending ventrad; apex truncate; hypomeron rugulose. Metasternum glossy, finely punctate.</p><p><bold><italic>Abdomen</italic></bold> (Fig. <xref ref-type="fig" rid="F2">2G</xref>) depressed, with surface smooth and finely punctate. Sternites III–VI wrinkled on lateral margins; sternites III and IV with or without a vague posteromedian depression; sternite V with lateral median impressions.</p><p><bold><italic>Legs</italic></bold> slender, black. Protibiae (Fig. <xref ref-type="fig" rid="F2">2H</xref>) nearly straight, gradually thickened toward apex; apical third faintly curved; apical half of inner margins weakly pubescent. Mesotibiae (Fig. <xref ref-type="fig" rid="F2">2I</xref>) strongly curved in apical third, apical 3/5 of inner margins weakly pubescent, gradually thickened toward apex. Metatibiae (Fig. <xref ref-type="fig" rid="F2">2J</xref>) nearly straight; apical third faintly curved and bisinuate; apical 2/3 of inner margins densely pubescent.</p><p><bold><italic>Aedeagus</italic></bold> (Fig. <xref ref-type="fig" rid="F3">3A, B</xref>) elongate, curved in lateral view; parameres slender, about 0.20 as long as total length, ridged along dorsal midline, apex dilated, bluntly hastate, both sides slightly recurved dorsally. Laterally, superior margin of sternite VIII (Fig. <xref ref-type="fig" rid="F3">3E, F</xref>) weakly reflexed; apical lobes of sternite VIII with rounded exterior and inferior margins.</p><fig id="F3" position="float" orientation="portrait"><object-id xmlns:xlink="http://www.w3.org/1999/xlink" content-type="doi" xlink:type="simple">10.3897/zookeys.1282.176631.figure3</object-id><object-id xmlns:xlink="http://www.w3.org/1999/xlink" content-type="arpha" xlink:type="simple">B4E2020A-A615-5C53-887A-933D312B6335</object-id><label>Figure 3.</label><caption><p>Anatomical structures of <italic><tp:taxon-name><tp:taxon-name-part taxon-name-part-type="genus" reg="Morphostenophanes">Morphostenophanes</tp:taxon-name-part> <tp:taxon-name-part taxon-name-part-type="species" reg="jiaoziensis">jiaoziensis</tp:taxon-name-part></tp:taxon-name></italic> sp. nov. Aedeagus: <bold>A</bold>. Dorsal view; <bold>B</bold>. Lateral view; Enlargements of paramere apices: <bold>C</bold>. Holotype; <bold>D</bold>. Paratype from northern population. Male sternite VIII: <bold>E</bold>. Dorsal view; <bold>F</bold>. Lateral view; <bold>G</bold>. Spiculum gastrale, lateral view; <bold>H</bold>. Female reproductive organs. Scale bars: 1 mm (<bold>A–H</bold>); <bold>C</bold>, <bold>D</bold> not to scale.</p></caption><graphic xmlns:xlink="http://www.w3.org/1999/xlink" xlink:href="zookeys-1282-229_article-176631__-g003.jpg" id="oo_1681195.jpg" position="float" orientation="portrait" xlink:type="simple"><uri content-type="original_file" xlink:type="simple">https://binary.pensoft.net/fig/1681195</uri></graphic></fig><p><bold>Female</bold> (Fig. <xref ref-type="fig" rid="F1">1B, C, E</xref>) stouter than male, length 20.5–22.5 mm, width 7.5–9.0 mm, <abbrev xmlns:xlink="http://www.w3.org/1999/xlink" xlink:title="ocular index" xlink:type="simple">OI</abbrev> = 55.0–55.6. <bold><italic>Pronotum</italic></bold> inversely trapezoidal, with a pair of obscure median impressions, <abbrev xmlns:xlink="http://www.w3.org/1999/xlink" xlink:title="maximum width of pronotum" xlink:type="simple">PW</abbrev>/<abbrev xmlns:xlink="http://www.w3.org/1999/xlink" xlink:title="length of pronotum along midline" xlink:type="simple">PL</abbrev> = 1.31–1.38. <bold><italic>Elytra</italic></bold> ovate and more convex than in male, <abbrev xmlns:xlink="http://www.w3.org/1999/xlink" xlink:title="length of elytra along midline" xlink:type="simple">EL</abbrev>/<abbrev xmlns:xlink="http://www.w3.org/1999/xlink" xlink:title="maximum width of elytra" xlink:type="simple">EW</abbrev> = 1.56–1.80. <bold><italic>Abdomen</italic></bold> straight in lateral view; sternites V with a pair of elongate depressions anterolaterally; sternite VII with a pair of vague median impressions. <bold><italic>Ovipositor</italic></bold> elongated, gradually narrowing posteriorly, with acute apex.</p></tp:treatment-sec><tp:treatment-sec sec-type="Comparative notes"><title>Comparative notes.</title><p><italic><tp:taxon-name><tp:taxon-name-part taxon-name-part-type="genus" reg="Morphostenophanes">Morphostenophanes</tp:taxon-name-part> <tp:taxon-name-part taxon-name-part-type="species" reg="jiaoziensis">jiaoziensis</tp:taxon-name-part></tp:taxon-name></italic> most closely resembles <italic><tp:taxon-name><tp:taxon-name-part taxon-name-part-type="genus" reg="Morphostenophanes">M.</tp:taxon-name-part> <tp:taxon-name-part taxon-name-part-type="species" reg="furvus">furvus</tp:taxon-name-part></tp:taxon-name></italic> Zhou, 2020. Both species are black and the elytra bear rows of striae formed by round or oval segments., but the new species can be distinguished from <italic><tp:taxon-name><tp:taxon-name-part taxon-name-part-type="genus" reg="Morphostenophanes">M.</tp:taxon-name-part> <tp:taxon-name-part taxon-name-part-type="species" reg="furvus">furvus</tp:taxon-name-part></tp:taxon-name></italic> by having a median frontal sulcus (absent in the latter), more convex elytra with a stronger metallic lustre (weaker in the latter), an inversely trapezoidal pronotum with a rougher disc (smooth in the latter), a bisinuate anterior margin (straight in the latter), and a pair of lateral depressions (absent in the latter).</p></tp:treatment-sec><tp:treatment-sec sec-type="Variability"><title>Variability.</title><p>One female paratype (Fig. <xref ref-type="fig" rid="F1">1C</xref>) has a more robust habitus, as well as broader and more rounded elytra (<abbrev xmlns:xlink="http://www.w3.org/1999/xlink" xlink:title="length of elytra along midline" xlink:type="simple">EL</abbrev>/<abbrev xmlns:xlink="http://www.w3.org/1999/xlink" xlink:title="maximum width of elytra" xlink:type="simple">EW</abbrev> = 1.56). Compared to males from the northern population in the Jiaozi Mountains, males from the southern population have finer, sparser punctures on the head (Fig. <xref ref-type="fig" rid="F2">2C</xref>) and a shorter clypeus (length/width = 2.09) with a distinct clypeal transverse impression and an outer margin that is slightly notched between the gena and the clypeus. The antennae (Fig. <xref ref-type="fig" rid="F2">2L</xref>) are shorter, thicker, and darker in colour; the antennomeres strongly thickened apically, and the relative lengths of antennomeres are as follows: 0.51: 0.30: 0.87: 0.85: 0.83: 0.87: 0.89: 0.87: 0.84: 0.83: 0.91; the antennomeres reach the basal fifth of the elytra; pronotal (Fig. <xref ref-type="fig" rid="F2">2F</xref>) punctation is finer and sparser, the anterior marginal border is straight, and the lateral marginal border is rounded; the hypomeron has more numerous rugae. In the holotype malem the apex of the aedeagal paramere slightly truncate (Fig. <xref ref-type="fig" rid="F3">3C</xref>).</p></tp:treatment-sec><tp:treatment-sec sec-type="Comments"><title>Comments.</title><p>All specimens of this species were collected from the areas surrounding the Jiaozi Mountains. One sampling site was on the northern side of the mountains, and two sites were on the southern side (Fig. <xref ref-type="fig" rid="F4">4B</xref>). These northern and southern populations are separated by the Jiaozi Mountains, which exceed 4,000 m in elevation; the surrounding river valleys are below 1000 m. This geographical barrier is likely a significant factor contributing to the morphological differences observed between the two populations. However, specimens from the two southern collection sites show very little inter-individual variation.</p><fig id="F4" position="float" orientation="portrait"><object-id xmlns:xlink="http://www.w3.org/1999/xlink" content-type="doi" xlink:type="simple">10.3897/zookeys.1282.176631.figure4</object-id><object-id xmlns:xlink="http://www.w3.org/1999/xlink" content-type="arpha" xlink:type="simple">ADBCDEB0-625D-5532-BFD1-57E205E684CE</object-id><label>Figure 4.</label><caption><p><bold>A</bold>. Distribution of <italic><tp:taxon-name><tp:taxon-name-part taxon-name-part-type="genus" reg="Morphostenophanes">Morphostenophanes</tp:taxon-name-part> <tp:taxon-name-part taxon-name-part-type="species" reg="jiaoziensis">jiaoziensis</tp:taxon-name-part></tp:taxon-name></italic> sp. nov. and <italic><tp:taxon-name><tp:taxon-name-part taxon-name-part-type="genus" reg="Morphostenophanes">M.</tp:taxon-name-part> <tp:taxon-name-part taxon-name-part-type="species" reg="yangshijiani">yangshijiani</tp:taxon-name-part></tp:taxon-name></italic> sp. nov. <bold>B</bold>. Close-up of distribution of the two species.</p></caption><graphic xmlns:xlink="http://www.w3.org/1999/xlink" xlink:href="zookeys-1282-229_article-176631__-g004.jpg" id="oo_1681196.jpg" position="float" orientation="portrait" xlink:type="simple"><uri content-type="original_file" xlink:type="simple">https://binary.pensoft.net/fig/1681196</uri></graphic></fig><p>This species possesses certain characteristics of the <italic>aenescens</italic> group, such as the presence of a frontal median sulcus on the frons, and a posteromedian depression on ventrites III and IV. However, we assign this species to the <italic>elegantulus</italic> group based on its elytra, which is broadest at the middle, the slender female ovipositor, and the dense pubescence on the metatibia; we suggest that there is a close phylogenetic affinity between the <italic>aenescens</italic> and <italic>elegantulus</italic> groups.</p></tp:treatment-sec><tp:treatment-sec sec-type="Distribution"><title>Distribution.</title><p>(Fig. <xref ref-type="fig" rid="F4">4A</xref>). China: Yunnan, Jiaozishan National Nature Reserve.</p></tp:treatment-sec><tp:treatment-sec sec-type="Etymology"><title>Etymology.</title><p>The new species is named after its type locality, the Jiaozi Mountains.</p><sec sec-type="Morphostenophanes yangshijiani species group (yangshijiani group)" id="sec7"><title><italic><tp:taxon-name><tp:taxon-name-part taxon-name-part-type="genus" reg="Morphostenophanes">Morphostenophanes</tp:taxon-name-part> <tp:taxon-name-part taxon-name-part-type="species" reg="yangshijiani">yangshijiani</tp:taxon-name-part></tp:taxon-name></italic> species group (<italic>yangshijiani</italic> group)</title><p>The <italic><tp:taxon-name><tp:taxon-name-part taxon-name-part-type="genus" reg="Morphostenophanes">M.</tp:taxon-name-part> <tp:taxon-name-part taxon-name-part-type="species" reg="yangshijiani">yangshijiani</tp:taxon-name-part></tp:taxon-name></italic> species group is characterized by the following combination of characters: body small; elytra bear rows of striae formed by round and oval segments; male protibia curved; parameres apically expanded and obtusely spearhead-shaped; ovipositor shortened, abruptly narrowing from apical third.</p></sec></tp:treatment-sec></tp:taxon-treatment>
