# Supplementary material for: Two new species of the genus Morphostenophanes Pic, 1925 from Yunnan, China (Coleoptera, Tenebrionidae, Stenochiinae, Cnodalonini)
Source: Zookeys. 2026 Jun 15;1282:229–43. doi: 10.3897/zookeys.1282.176631 (PMC13288033; doi:10.3897/zookeys.1282.176631)
Supplement: XML Treatment for Morphostenophanes yangshijiani [file zookeys.1282.176631-treatment2.xml]

<!DOCTYPE tp:taxon-treatment
  PUBLIC "-//TaxonX//DTD Taxonomic Treatment Publishing DTD v0 20100105//EN" "tax-treatment-NSO.dtd">
<tp:taxon-treatment xmlns:tp="http://www.plazi.org/taxpub"><tp:treatment-meta><kwd-group><label>Taxon classification</label><kwd>
                <named-content content-type="kingdom">Animalia</named-content>
              </kwd><kwd>
                <named-content content-type="order">Coleoptera</named-content>
              </kwd><kwd>
                <named-content content-type="family">Tenebrionidae</named-content>
              </kwd></kwd-group><mixed-citation publication-type="journal"><person-group><name><surname>He</surname><given-names>Hao</given-names></name><name><surname>Meng</surname><given-names>Fei-Yan</given-names></name><name><surname>Yang</surname><given-names>Shi-Jian</given-names></name></person-group><article-title>Two new species of the genus <italic><tp:taxon-name><tp:taxon-name-part taxon-name-part-type="genus" reg="Morphostenophanes">Morphostenophanes</tp:taxon-name-part></tp:taxon-name></italic> Pic, 1925 from Yunnan, China (<tp:taxon-name><tp:taxon-name-part taxon-name-part-type="order" reg="Coleoptera">Coleoptera</tp:taxon-name-part></tp:taxon-name>, <tp:taxon-name><tp:taxon-name-part taxon-name-part-type="family" reg="Tenebrionidae">Tenebrionidae</tp:taxon-name-part></tp:taxon-name>, <tp:taxon-name><tp:taxon-name-part taxon-name-part-type="subfamily" reg="Stenochiinae">Stenochiinae</tp:taxon-name-part></tp:taxon-name>, <tp:taxon-name><tp:taxon-name-part taxon-name-part-type="tribe" reg="Cnodalonini">Cnodalonini</tp:taxon-name-part></tp:taxon-name>)</article-title><source>Zookeys</source><day>15</day><month>06</month><year>2026</year><volume>1282</volume><fpage>229</fpage><lpage>243</lpage><pub-id pub-id-type="doi">10.3897/zookeys.1282.176631</pub-id></mixed-citation></tp:treatment-meta><tp:nomenclature><tp:taxon-name><object-id xmlns:xlink="http://www.w3.org/1999/xlink" content-type="arpha" xlink:type="simple">B1A0D8B7-53D0-598E-AF02-9CC76A55ACFA</object-id>
                    		<tp:taxon-name-part taxon-name-part-type="genus" reg="Morphostenophanes">Morphostenophanes</tp:taxon-name-part> <tp:taxon-name-part taxon-name-part-type="species" reg="yangshijiani">yangshijiani</tp:taxon-name-part>
                    	
                    		<object-id xmlns:xlink="http://www.w3.org/1999/xlink" content-type="zoobank" xlink:type="simple">https://zoobank.org/98658ACE-F90D-43BB-8BBD-576355769ADA</object-id>
                    	</tp:taxon-name><tp:taxon-status xmlns:xlink="http://www.w3.org/1999/xlink" xlink:type="simple">sp. nov.</tp:taxon-status><xref ref-type="fig" rid="F5">Figs 5</xref><xref ref-type="fig" rid="F6">, 6</xref><xref ref-type="fig" rid="F7">, 7, 11C</xref></tp:nomenclature><tp:treatment-sec sec-type="Type materials"><title>Type materials.</title><p><bold>China</bold>: Yunnan: • ♂(<bold>holotype</bold>, <named-content xmlns:xlink="http://www.w3.org/1999/xlink" content-type="dwc:institutional_code" xlink:title="Kunming Institute of Zoology, Chinese Academy of Sciences" xlink:href="https://scientific-collections.gbif.org/institution/dd1cdfd2-ebfe-46e7-ae65-c043e513e43f" xlink:type="simple">KIZ</named-content>), Kunming City, Luquan County, Jiaozishan National Nature Reserve, <named-content xmlns:xlink="http://www.w3.org/1999/xlink" content-type="dwc:verbatimCoordinates" xlink:type="simple">26°03'34.56"N, 102°55'24.28"E</named-content> (Fig. <xref ref-type="fig" rid="F4">4B</xref>, blue dot), alt. 2900 m, 15.vi.2023, Hao He leg.; <bold>paratypes</bold> • 1♂, 6♀ (<abbrev xmlns:xlink="http://www.w3.org/1999/xlink" xlink:title="Collection of Hao He, Qujing, Yunnan, China" xlink:type="simple">CHH</abbrev>), same collection data as holotype: 3♀, 15.vi.2023, Hao He leg.; • 2♀, 30.v.2024, Hao He, Jing-Hong Dai leg.; • 1♂, 1♀, alt. 2900 m, 20.v.2025, Hao He leg.</p></tp:treatment-sec><tp:treatment-sec sec-type="Diagnosis"><title>Diagnosis.</title><p>Small; antennae, tibiae, and tarsi green in dorsal view, claws reddish brown. Elytra with rows of striae formed by round and oval segments, encircled areas strongly convex.</p></tp:treatment-sec><tp:treatment-sec sec-type="Description"><title>Description.</title><p><bold>Male</bold> (Fig. <xref ref-type="fig" rid="F5">5A, B, D</xref>) copper-coloured, with a strong green metallic lustre; body elongate, length: 16.3–17.8 mm, width: 5.2–5.4 mm, noticeably constricted between pronotum and elytra.</p><fig id="F5" position="float" orientation="portrait"><object-id xmlns:xlink="http://www.w3.org/1999/xlink" content-type="doi" xlink:type="simple">10.3897/zookeys.1282.176631.figure5</object-id><object-id xmlns:xlink="http://www.w3.org/1999/xlink" content-type="arpha" xlink:type="simple">7053E89E-0616-5C3B-AF34-6F9A3E5D0538</object-id><label>Figure 5.</label><caption><p>Habitus of <italic><tp:taxon-name><tp:taxon-name-part taxon-name-part-type="genus" reg="Morphostenophanes">Morphostenophanes</tp:taxon-name-part> <tp:taxon-name-part taxon-name-part-type="species" reg="yangshijiani">yangshijiani</tp:taxon-name-part></tp:taxon-name></italic> sp. nov. <bold>A</bold>. Male, dorsal view; <bold>B</bold>. Male, dorsal view (paratype, variant); <bold>C</bold>. Female, dorsal view; <bold>D</bold>. Male, lateral view; <bold>E</bold>. Female, lateral view. Scale bars: 5 mm (<bold>A–E</bold>).</p></caption><graphic xmlns:xlink="http://www.w3.org/1999/xlink" xlink:href="zookeys-1282-229_article-176631__-g005.jpg" id="oo_1681197.jpg" position="float" orientation="portrait" xlink:type="simple"><uri content-type="original_file" xlink:type="simple">https://binary.pensoft.net/fig/1681197</uri></graphic></fig><p><bold><italic>Head</italic></bold> (Fig. <xref ref-type="fig" rid="F6">6A, B</xref>) transversely subquadrate, rugose, densely and coarsely punctate. Clypeus transversely hexagonal (width/length = 2.21), medially slightly convex, anteriorly slightly curved downward, anterior margin nearly straight, weakly emarginate in middle, clypeal transverse impression distinct to faint; frontoclypeal suture deeply grooved, becoming shallower laterally, broadly U-shaped. Genae strongly convex, rugose, strongly and roundly produced anterolaterally; outer margin deeply notched between gena and clypeus. Eyes transversely reniform, strongly convex laterally; <abbrev xmlns:xlink="http://www.w3.org/1999/xlink" xlink:title="ocular index" xlink:type="simple">OI</abbrev> = 51.4–53.2. Frons broad, smooth to rugose, anteriorly declivous towards clypeus. lateral vertexal impressions distinct. Antennae slender, reaching basal fourth of elytra; antennomeres weakly thickened to apices; relative lengths of antennomeres: 0.64: 0.29: 0.80: 0.72: 0.75: 0.78: 0.78: 0.76: 0.76: 0.72: 0.87.</p><fig id="F6" position="float" orientation="portrait"><object-id xmlns:xlink="http://www.w3.org/1999/xlink" content-type="doi" xlink:type="simple">10.3897/zookeys.1282.176631.figure6</object-id><object-id xmlns:xlink="http://www.w3.org/1999/xlink" content-type="arpha" xlink:type="simple">F03D1EB9-0397-5FDF-9FF0-C246C182545C</object-id><label>Figure 6.</label><caption><p>External characters of male <italic><tp:taxon-name><tp:taxon-name-part taxon-name-part-type="genus" reg="Morphostenophanes">Morphostenophanes</tp:taxon-name-part> <tp:taxon-name-part taxon-name-part-type="species" reg="yangshijiani">yangshijiani</tp:taxon-name-part></tp:taxon-name></italic> sp. nov. Head: <bold>A</bold>. Dorsal view; <bold>B</bold>. Ventral view. Pronotum: <bold>C</bold>. Dorsal view; <bold>D</bold>. Ventral view. Male abdomens: <bold>E</bold>. Holotype; <bold>F</bold>. Paratype; <bold>G</bold>. Anterior margin of pronotum (male paratype); <bold>H</bold>. Male antenna, dorsal view; <bold>I</bold>. Male protibia, dorsal view; <bold>J</bold>. Male mesotibia, ventral view; <bold>K</bold>. Male metatibia, dorsal view. Scale bars: 1 mm (<bold>A–F, H–K</bold>); <bold>G</bold> not to scale.</p></caption><graphic xmlns:xlink="http://www.w3.org/1999/xlink" xlink:href="zookeys-1282-229_article-176631__-g006.jpg" id="oo_1681198.jpg" position="float" orientation="portrait" xlink:type="simple"><uri content-type="original_file" xlink:type="simple">https://binary.pensoft.net/fig/1681198</uri></graphic></fig><p><bold><italic>Pronotum</italic></bold> (Fig. <xref ref-type="fig" rid="F6">6C, D</xref>) barrel-shaped, densely and finely punctate, <abbrev xmlns:xlink="http://www.w3.org/1999/xlink" xlink:title="maximum width of pronotum" xlink:type="simple">PW</abbrev>/<abbrev xmlns:xlink="http://www.w3.org/1999/xlink" xlink:title="length of pronotum along midline" xlink:type="simple">PL</abbrev> = 1.05–1.10, widest in anterior third; anterior margin nearly straight, slightly projecting in middle, anterior marginal border marked and thickened, thinning from sides toward middle and interrupted; lateral marginal borders thin, not visible in dorsal view along posterior half; posterior margin nearly straight and thickened, thinning from sides toward middle; anterior angles broadly rounded, posterior angles obtuse, disc moderately convex, with a pair of lateral impressions medially, with an elongate impression near each posterior angle. Scutellum obtusely triangular, glossy, finely punctate.</p><p><bold><italic>Elytra</italic></bold> elongate-oval, widest at middle, <abbrev xmlns:xlink="http://www.w3.org/1999/xlink" xlink:title="length of elytra along midline" xlink:type="simple">EL</abbrev>/<abbrev xmlns:xlink="http://www.w3.org/1999/xlink" xlink:title="maximum width of elytra" xlink:type="simple">EW</abbrev> = 1.97–2.20, strongly convex, highest near middle; with rows of striae formed by round and oval segments, areas around them with green lustre, some interrupted or confluent, encircled areas strongly convex, copper-coloured; intervals strongly convex and coppery, with fine wrinkles and fine punctures.</p><p><bold><italic>Mentum</italic></bold> (Fig. <xref ref-type="fig" rid="F6">6B</xref>) subquadrate; lateral margin slightly rounded; medial surface sparsely, coarsely punctate, with several large pores bearing long setae, rising gradually from sides to middle.</p><p><bold><italic>Prosternum</italic></bold> (Fig. <xref ref-type="fig" rid="F6">6D</xref>) green, densely rugulose, finely and sparsely punctate; prosternal process declivous, apex obtuse, dilated in ventral view; hypomeron strongly rugulose. Metasternum finely wrinkled.</p><p><bold><italic>Abdomen</italic></bold> (Fig. <xref ref-type="fig" rid="F6">6E</xref>) green, depressed, surface rough and weakly wrinkled, finely granulate, with sparse fine punctures; sternites III–VI wrinkled on lateral margins. Sternite III with or without a distinct posteromedian depression; sternite IV with posteromedial impressions bearing convex centres; sternite VII with a pair of shallow medial impressions.</p><p><bold><italic>Protibiae</italic></bold> (Fig. <xref ref-type="fig" rid="F6">6I</xref>) curved in apical sixth, thickening terminally; apical 3/5 of inner margins emarginate.</p><p><bold><italic>Mesotibiae</italic></bold> (Fig. <xref ref-type="fig" rid="F6">6J</xref>) as in protibiae.</p><p><bold><italic>Metatibiae</italic></bold> (Fig. <xref ref-type="fig" rid="F6">6K</xref>) nearly straight, weakly sinuous; apical 3/4 of inner margins sparsely pubescent.</p><p><bold><italic>Aedeagus</italic></bold> (Fig. <xref ref-type="fig" rid="F7">7A, B</xref>) elongate, curved in lateral view; parameres slender, about 0.26 as long as total length, dorsal margin depressed medially in lateral view, apex dilated, bluntly hastate. Apical lobes of sternite VIII (Fig. <xref ref-type="fig" rid="F7">7F, G</xref>) obliquely produced posteriorly in dorsal view, subrectangular in lateral view, apical lobe with straight anterior margin, apex of superior margin slightly emarginate, inferior margins extend downward into a hook.</p><fig id="F7" position="float" orientation="portrait"><object-id xmlns:xlink="http://www.w3.org/1999/xlink" content-type="doi" xlink:type="simple">10.3897/zookeys.1282.176631.figure7</object-id><object-id xmlns:xlink="http://www.w3.org/1999/xlink" content-type="arpha" xlink:type="simple">FB15FA6E-6126-53CF-A1C0-C074D20A5B29</object-id><label>Figure 7.</label><caption><p>Anatomical structures of <italic><tp:taxon-name><tp:taxon-name-part taxon-name-part-type="genus" reg="Morphostenophanes">Morphostenophanes</tp:taxon-name-part> <tp:taxon-name-part taxon-name-part-type="species" reg="yangshijiani">yangshijiani</tp:taxon-name-part></tp:taxon-name></italic> sp. nov. Aedeagus: <bold>A</bold>. Dorsal view, <bold>B</bold>. Lateral view. Enlargements of paramere apices: <bold>C</bold>. Holotype; <bold>D</bold>. Paratype; <bold>E</bold>. Aedeagus of paratype, lateral view. Male sternite VIII: <bold>F</bold>. Dorsal view; <bold>G</bold>. Lateral view; <bold>H</bold>. Spiculum gastrale, lateral view; <bold>I</bold>. Female reproductive organs, with close-up of ovipositor valve apices (<bold>i</bold>). Scale bars: 1 mm (<bold>A–H</bold>); 2 mm (I); <bold>C</bold>, <bold>D</bold>, <bold>i</bold> not to scale.</p></caption><graphic xmlns:xlink="http://www.w3.org/1999/xlink" xlink:href="zookeys-1282-229_article-176631__-g007.jpg" id="oo_1681199.jpg" position="float" orientation="portrait" xlink:type="simple"><uri content-type="original_file" xlink:type="simple">https://binary.pensoft.net/fig/1681199</uri></graphic></fig><p><bold>Female</bold> (Fig. <xref ref-type="fig" rid="F5">5C, E</xref>) body copper-green with a strong metallic lustre, stouter than male, length 15.5–18.4 mm, noticeably constricted between pronotum and elytra; clypeal transverse impression short, marked to absent; <abbrev xmlns:xlink="http://www.w3.org/1999/xlink" xlink:title="ocular index" xlink:type="simple">OI</abbrev> = 51.4–55.4. <bold><italic>Pronotum</italic></bold> with anterior margin projecting medially, disc strongly convex, and with or without a pair of shallow impressions, <abbrev xmlns:xlink="http://www.w3.org/1999/xlink" xlink:title="maximum width of pronotum" xlink:type="simple">PW</abbrev>/<abbrev xmlns:xlink="http://www.w3.org/1999/xlink" xlink:title="length of pronotum along midline" xlink:type="simple">PL</abbrev> = 1.10–1.22. <bold><italic>Elytra</italic></bold> oblong, green, broader and more convex than in male, <abbrev xmlns:xlink="http://www.w3.org/1999/xlink" xlink:title="length of elytra along midline" xlink:type="simple">EL</abbrev>/<abbrev xmlns:xlink="http://www.w3.org/1999/xlink" xlink:title="maximum width of elytra" xlink:type="simple">EW</abbrev> = 1.75–1.98, widest and highest medially, with rows of striae formed by round and oval segments, encircled areas strongly convex, areas around them with cupreous lustre, intervals strongly convex and green. <bold><italic>Abdomen</italic></bold> straight in lateral view, without impressions on sternites. Ovipositor shortened, abruptly narrowing terminally from apical third, with acute apex.</p></tp:treatment-sec><tp:treatment-sec sec-type="Variability"><title>Variability.</title><p>One male paratype (Fig. <xref ref-type="fig" rid="F5">5B</xref>) differs considerably from the male holotype in both colouration and body shape; the body is aeneous and more elongate; the head and pronotum are smoother; the anterior margin of the pronotum (Fig. <xref ref-type="fig" rid="F6">6G</xref>) projects medially and the posterior margin is weakly emarginate at the middle, with a pair of elongate impressions slightly behind middle near lateral margins; and the elytra are narrowly ovate (<abbrev xmlns:xlink="http://www.w3.org/1999/xlink" xlink:title="length of elytra along midline" xlink:type="simple">EL</abbrev>/<abbrev xmlns:xlink="http://www.w3.org/1999/xlink" xlink:title="maximum width of elytra" xlink:type="simple">EW</abbrev> = 2.2) and widest and highest slightly behind the middle. Laterally, the parameres (Fig. <xref ref-type="fig" rid="F7">7E</xref>) are strongly curved ventrally, about 0.23 as long as the total length.</p></tp:treatment-sec><tp:treatment-sec sec-type="Comparative notes"><title>Comparative notes.</title><p><italic><tp:taxon-name><tp:taxon-name-part taxon-name-part-type="genus" reg="Morphostenophanes">Morphostenophanes</tp:taxon-name-part> <tp:taxon-name-part taxon-name-part-type="species" reg="yangshijiani">yangshijiani</tp:taxon-name-part></tp:taxon-name></italic> is similar to <italic><tp:taxon-name><tp:taxon-name-part taxon-name-part-type="genus" reg="Morphostenophanes">M.</tp:taxon-name-part> <tp:taxon-name-part taxon-name-part-type="species" reg="minor">minor</tp:taxon-name-part></tp:taxon-name></italic> Zhou, 2020. Both are small species with rows of striae on the elytra formed by encircled segments. However, <italic><tp:taxon-name><tp:taxon-name-part taxon-name-part-type="genus" reg="Morphostenophanes">M.</tp:taxon-name-part> <tp:taxon-name-part taxon-name-part-type="species" reg="yangshijiani">yangshijiani</tp:taxon-name-part></tp:taxon-name></italic> can be distinguished by its larger body size, coppery body colour (bright bronze in the latter), and encircled areas of striae strongly convex (weakly convex in the latter); the parameres are obtusely spearhead-shaped and lack an apical marginal carina (flabellate and with a carina in the latter).</p></tp:treatment-sec><tp:treatment-sec sec-type="Comments"><title>Comments.</title><p>This species is small-bodied (&lt;18 mm), has the protibiae curved in their apical sixth, the aedeagus is neither a broadly widened with a flabellate apex nor with an apical marginal carina, and the apical lobes of sternite VIII have hook-shaped notches on the dorsal margin in lateral view. These characters indicate that this species does not belong to the <italic>jendeki</italic> group. Consequently, we propose the new <italic>yangshijiani</italic> group for its classification.</p></tp:treatment-sec><tp:treatment-sec sec-type="Distribution"><title>Distribution.</title><p>(Fig. <xref ref-type="fig" rid="F4">4A</xref>). China: Yunnan, Jiaozishan National Nature Reserve.</p></tp:treatment-sec><tp:treatment-sec sec-type="Etymology"><title>Etymology.</title><p>The species is named after Professor Shi-jian Yang, in recognition of his assistance and support during the collection of specimens.</p><sec sec-type="Morphostenophanes atavus species group (atavus group)" id="sec8"><title><italic><tp:taxon-name><tp:taxon-name-part taxon-name-part-type="genus" reg="Morphostenophanes">Morphostenophanes</tp:taxon-name-part> <tp:taxon-name-part taxon-name-part-type="species" reg="atavus">atavus</tp:taxon-name-part></tp:taxon-name></italic> species group (<italic>atavus</italic> group)</title></sec></tp:treatment-sec><tp:treatment-sec><!--Section generated to contain objects referenced in tp:taxon-treatment.--><fig id="F4" position="float" orientation="portrait"><object-id xmlns:xlink="http://www.w3.org/1999/xlink" content-type="doi" xlink:type="simple">10.3897/zookeys.1282.176631.figure4</object-id><object-id xmlns:xlink="http://www.w3.org/1999/xlink" content-type="arpha" xlink:type="simple">ADBCDEB0-625D-5532-BFD1-57E205E684CE</object-id><label>Figure 4.</label><caption><p><bold>A</bold>. Distribution of <italic><tp:taxon-name><tp:taxon-name-part taxon-name-part-type="genus" reg="Morphostenophanes">Morphostenophanes</tp:taxon-name-part> <tp:taxon-name-part taxon-name-part-type="species" reg="jiaoziensis">jiaoziensis</tp:taxon-name-part></tp:taxon-name></italic> sp. nov. and <italic><tp:taxon-name><tp:taxon-name-part taxon-name-part-type="genus" reg="Morphostenophanes">M.</tp:taxon-name-part> <tp:taxon-name-part taxon-name-part-type="species" reg="yangshijiani">yangshijiani</tp:taxon-name-part></tp:taxon-name></italic> sp. nov. <bold>B</bold>. Close-up of distribution of the two species.</p></caption><graphic xmlns:xlink="http://www.w3.org/1999/xlink" xlink:href="zookeys-1282-229_article-176631__-g004.jpg" id="oo_1681196.jpg" position="float" orientation="portrait" xlink:type="simple"><uri content-type="original_file" xlink:type="simple">https://binary.pensoft.net/fig/1681196</uri></graphic></fig></tp:treatment-sec></tp:taxon-treatment>
