# Supplementary material for: Two new species of the genus Morphostenophanes Pic, 1925 from Yunnan, China (Coleoptera, Tenebrionidae, Stenochiinae, Cnodalonini)
Source: Zookeys. 2026 Jun 15;1282:229–43. doi: 10.3897/zookeys.1282.176631 (PMC13288033; doi:10.3897/zookeys.1282.176631)
Supplement: XML Treatment for Morphostenophanes bannaensis [file zookeys.1282.176631-treatment3.xml]

<!DOCTYPE tp:taxon-treatment
  PUBLIC "-//TaxonX//DTD Taxonomic Treatment Publishing DTD v0 20100105//EN" "tax-treatment-NSO.dtd">
<tp:taxon-treatment xmlns:tp="http://www.plazi.org/taxpub"><tp:treatment-meta><kwd-group><label>Taxon classification</label><kwd>
                <named-content content-type="kingdom">Animalia</named-content>
              </kwd><kwd>
                <named-content content-type="order">Coleoptera</named-content>
              </kwd><kwd>
                <named-content content-type="family">Tenebrionidae</named-content>
              </kwd></kwd-group><mixed-citation publication-type="journal"><person-group><name><surname>He</surname><given-names>Hao</given-names></name><name><surname>Meng</surname><given-names>Fei-Yan</given-names></name><name><surname>Yang</surname><given-names>Shi-Jian</given-names></name></person-group><article-title>Two new species of the genus <italic><tp:taxon-name><tp:taxon-name-part taxon-name-part-type="genus" reg="Morphostenophanes">Morphostenophanes</tp:taxon-name-part></tp:taxon-name></italic> Pic, 1925 from Yunnan, China (<tp:taxon-name><tp:taxon-name-part taxon-name-part-type="order" reg="Coleoptera">Coleoptera</tp:taxon-name-part></tp:taxon-name>, <tp:taxon-name><tp:taxon-name-part taxon-name-part-type="family" reg="Tenebrionidae">Tenebrionidae</tp:taxon-name-part></tp:taxon-name>, <tp:taxon-name><tp:taxon-name-part taxon-name-part-type="subfamily" reg="Stenochiinae">Stenochiinae</tp:taxon-name-part></tp:taxon-name>, <tp:taxon-name><tp:taxon-name-part taxon-name-part-type="tribe" reg="Cnodalonini">Cnodalonini</tp:taxon-name-part></tp:taxon-name>)</article-title><source>Zookeys</source><day>15</day><month>06</month><year>2026</year><volume>1282</volume><fpage>229</fpage><lpage>243</lpage><pub-id pub-id-type="doi">10.3897/zookeys.1282.176631</pub-id></mixed-citation></tp:treatment-meta><tp:nomenclature><tp:taxon-name><object-id xmlns:xlink="http://www.w3.org/1999/xlink" content-type="arpha" xlink:type="simple">FBB1D24C-B5B6-5502-9062-774AF5652776</object-id>
                    		<tp:taxon-name-part taxon-name-part-type="genus" reg="Morphostenophanes">Morphostenophanes</tp:taxon-name-part> <tp:taxon-name-part taxon-name-part-type="species" reg="bannaensis">bannaensis</tp:taxon-name-part>
                    	</tp:taxon-name><tp:taxon-authority>Zhou, 2020</tp:taxon-authority><tp:nomenclature-citation-list><tp:nomenclature-citation><tp:taxon-name><tp:taxon-name-part taxon-name-part-type="genus" reg="Morphostenophanes">Morphostenophanes</tp:taxon-name-part> <tp:taxon-name-part taxon-name-part-type="species" reg="bannaensis">bannaensis</tp:taxon-name-part></tp:taxon-name><comment> Zhou, 2020: 45, figs 26A–C, 31B, G, L, Q, 32B, J–L, 33B, H [male]. Type locality: Jinghong City, Mengyang Town, Yexianggu, Yunnan, China.</comment></tp:nomenclature-citation></tp:nomenclature-citation-list></tp:nomenclature><tp:treatment-sec sec-type="Material examined"><title>Material examined.</title><p>(females). <bold>China</bold>: Yunnan: • 3♀ (<abbrev xmlns:xlink="http://www.w3.org/1999/xlink" xlink:title="Collection of Hao He, Qujing, Yunnan, China" xlink:type="simple">CHH</abbrev>), Jinghong City, Gasa Town, alt. 900–1500 m; vi.2023, native collector.</p><p><bold>Female</bold> (Fig. <xref ref-type="fig" rid="F8">8A–C</xref>) body stouter than male, length 24.6–25.5 mm. width 9.60–9.74 mm; <abbrev xmlns:xlink="http://www.w3.org/1999/xlink" xlink:title="ocular index" xlink:type="simple">OI</abbrev> = 45.7–50.7; pronotum quadrate, <abbrev xmlns:xlink="http://www.w3.org/1999/xlink" xlink:title="maximum width of pronotum" xlink:type="simple">PW</abbrev>/<abbrev xmlns:xlink="http://www.w3.org/1999/xlink" xlink:title="length of pronotum along midline" xlink:type="simple">PL</abbrev> = 1.04–1.30; elytra stouter, <abbrev xmlns:xlink="http://www.w3.org/1999/xlink" xlink:title="length of elytra along midline" xlink:type="simple">EL</abbrev>/<abbrev xmlns:xlink="http://www.w3.org/1999/xlink" xlink:title="maximum width of elytra" xlink:type="simple">EW</abbrev> = 1.71–1.79, more convex, widest and highest medially; abdomen straight in lateral view, without impressions on sternites; ovipositor elongate, gradually narrowing apically, apex of gonocoxite acute.</p><fig id="F8" position="float" orientation="portrait"><object-id xmlns:xlink="http://www.w3.org/1999/xlink" content-type="doi" xlink:type="simple">10.3897/zookeys.1282.176631.figure8</object-id><object-id xmlns:xlink="http://www.w3.org/1999/xlink" content-type="arpha" xlink:type="simple">288D81EF-851C-510C-88C4-98862BDBA05F</object-id><label>Figure 8.</label><caption><p>Female <italic><tp:taxon-name><tp:taxon-name-part taxon-name-part-type="genus" reg="Morphostenophanes">Morphostenophanes</tp:taxon-name-part> <tp:taxon-name-part taxon-name-part-type="species" reg="bannaensis">bannaensis</tp:taxon-name-part></tp:taxon-name></italic>. Habitus: <bold>A</bold>. Dorsal view; <bold>B</bold>. Ventral view; <bold>C</bold>. Lateral view. <bold>D</bold>. Female reproductive organs; <bold>E</bold>. Ovipositor in lateral view. Scale bars: 5 mm (<bold>A–C</bold>); 1 mm (<bold>D</bold>, <bold>E</bold>).</p></caption><graphic xmlns:xlink="http://www.w3.org/1999/xlink" xlink:href="zookeys-1282-229_article-176631__-g008.jpg" id="oo_1681200.jpg" position="float" orientation="portrait" xlink:type="simple"><uri content-type="original_file" xlink:type="simple">https://binary.pensoft.net/fig/1681200</uri></graphic></fig><fig id="F9" position="float" orientation="portrait"><object-id xmlns:xlink="http://www.w3.org/1999/xlink" content-type="doi" xlink:type="simple">10.3897/zookeys.1282.176631.figure9</object-id><object-id xmlns:xlink="http://www.w3.org/1999/xlink" content-type="arpha" xlink:type="simple">44246F24-1517-53CB-9E65-C5B60DCB52B7</object-id><label>Figure 9.</label><caption><p>Habitat of <italic><tp:taxon-name><tp:taxon-name-part taxon-name-part-type="genus" reg="Morphostenophanes">Morphostenophanes</tp:taxon-name-part> <tp:taxon-name-part taxon-name-part-type="species" reg="jiaoziensis">jiaoziensis</tp:taxon-name-part></tp:taxon-name></italic> northern population (see Fig. <xref ref-type="fig" rid="F4">4B</xref>, yellow dot). <bold>A</bold>. Natural habitat in Jiaozishan National Nature Reserve, Kunming, Yunnan, alt. 3300 m; <bold>B</bold>. Living adult male of <italic><tp:taxon-name><tp:taxon-name-part taxon-name-part-type="genus" reg="Morphostenophanes">M.</tp:taxon-name-part> <tp:taxon-name-part taxon-name-part-type="species" reg="jiaoziensis">jiaoziensis</tp:taxon-name-part></tp:taxon-name></italic>. Photographs by Hao He, May 2022.</p></caption><graphic xmlns:xlink="http://www.w3.org/1999/xlink" xlink:href="zookeys-1282-229_article-176631__-g009.jpg" id="oo_1681201.jpg" position="float" orientation="portrait" xlink:type="simple"><uri content-type="original_file" xlink:type="simple">https://binary.pensoft.net/fig/1681201</uri></graphic></fig><fig id="F10" position="float" orientation="portrait"><object-id xmlns:xlink="http://www.w3.org/1999/xlink" content-type="doi" xlink:type="simple">10.3897/zookeys.1282.176631.figure10</object-id><object-id xmlns:xlink="http://www.w3.org/1999/xlink" content-type="arpha" xlink:type="simple">33C703C3-E111-5BC6-BFEE-EFD04F37347A</object-id><label>Figure 10.</label><caption><p>Habitat of <italic><tp:taxon-name><tp:taxon-name-part taxon-name-part-type="genus" reg="Morphostenophanes">Morphostenophanes</tp:taxon-name-part> <tp:taxon-name-part taxon-name-part-type="species" reg="jiaoziensis">jiaoziensis</tp:taxon-name-part></tp:taxon-name></italic>. <bold>A</bold>. Natural habitat in Jiaozishan National Nature Reserve, Kunming, Yunnan, alt. 3100 m, (see Fig. <xref ref-type="fig" rid="F4">4B</xref>, red dot); <bold>B</bold>. Microhabitat detail; <bold>C</bold>. Living adult male of <italic><tp:taxon-name><tp:taxon-name-part taxon-name-part-type="genus" reg="Morphostenophanes">M.</tp:taxon-name-part> <tp:taxon-name-part taxon-name-part-type="species" reg="jiaoziensis">jiaoziensis</tp:taxon-name-part></tp:taxon-name></italic> in situ. Photographs by Hao He: <bold>A</bold> July 2022; <bold>B</bold>, <bold>C</bold> June 2025.</p></caption><graphic xmlns:xlink="http://www.w3.org/1999/xlink" xlink:href="zookeys-1282-229_article-176631__-g010.jpg" id="oo_1681202.jpg" position="float" orientation="portrait" xlink:type="simple"><uri content-type="original_file" xlink:type="simple">https://binary.pensoft.net/fig/1681202</uri></graphic></fig><fig id="F11" position="float" orientation="portrait"><object-id xmlns:xlink="http://www.w3.org/1999/xlink" content-type="doi" xlink:type="simple">10.3897/zookeys.1282.176631.figure11</object-id><object-id xmlns:xlink="http://www.w3.org/1999/xlink" content-type="arpha" xlink:type="simple">CC100116-4999-52B6-BF3C-97A2961BAEBF</object-id><label>Figure 11.</label><caption><p>Habitat of <italic><tp:taxon-name><tp:taxon-name-part taxon-name-part-type="genus" reg="Morphostenophanes">Morphostenophanes</tp:taxon-name-part> <tp:taxon-name-part taxon-name-part-type="species" reg="jiaoziensis">jiaoziensis</tp:taxon-name-part></tp:taxon-name></italic> and <italic><tp:taxon-name><tp:taxon-name-part taxon-name-part-type="genus" reg="Morphostenophanes">M.</tp:taxon-name-part> <tp:taxon-name-part taxon-name-part-type="species" reg="yangshijiani">yangshijiani</tp:taxon-name-part></tp:taxon-name></italic>. <bold>A</bold>. Natural habitat in Jiaozishan National Nature Reserve, Kunming, Yunnan, alt. 2900 m (see Fig. <xref ref-type="fig" rid="F4">4B</xref>, blue dot); <bold>B</bold>. Microhabitat detail; <bold>C</bold>. Living adult female of <italic><tp:taxon-name><tp:taxon-name-part taxon-name-part-type="genus" reg="Morphostenophanes">M.</tp:taxon-name-part> <tp:taxon-name-part taxon-name-part-type="species" reg="yangshijiani">yangshijiani</tp:taxon-name-part></tp:taxon-name></italic> in situ; <bold>D</bold>. Living adult female of <italic><tp:taxon-name><tp:taxon-name-part taxon-name-part-type="genus" reg="Morphostenophanes">M.</tp:taxon-name-part> <tp:taxon-name-part taxon-name-part-type="species" reg="jiaoziensis">jiaoziensis</tp:taxon-name-part></tp:taxon-name></italic> in situ. Photographs by Hao He: July 2022 (<bold>A</bold>); June 2023 (<bold>B–D</bold>).</p></caption><graphic xmlns:xlink="http://www.w3.org/1999/xlink" xlink:href="zookeys-1282-229_article-176631__-g011.jpg" id="oo_1681203.jpg" position="float" orientation="portrait" xlink:type="simple"><uri content-type="original_file" xlink:type="simple">https://binary.pensoft.net/fig/1681203</uri></graphic></fig><sec sec-type="Key to the seven species groups of Morphostenophanes" id="sec9"><title>Key to the seven species groups of <italic><tp:taxon-name><tp:taxon-name-part taxon-name-part-type="genus" reg="Morphostenophanes">Morphostenophanes</tp:taxon-name-part></tp:taxon-name></italic></title><table-wrap content-type="key" position="anchor" orientation="portrait"><table><tbody><tr><td rowspan="1" colspan="1">1</td><td rowspan="1" colspan="1">Elytra with continuous, straight striae, with intervals evenly convex, or elytral intervals intermittently expanded and convex, with distorted or sometimes interrupted striae</td><td rowspan="1" colspan="1">
                        <bold>2</bold>
                      </td></tr><tr><td rowspan="1" colspan="1">–</td><td rowspan="1" colspan="1">Elytra with interrupted striae, adjacent segments of striae usually oppositely curved, connected, and forming encircled areas with convex central portions, or with irregularly scattered, short rows of punctures, or with densely scattered, irregularly distributed tubercles</td><td rowspan="1" colspan="1">
                        <bold>3</bold>
                      </td></tr><tr><td rowspan="1" colspan="1">2</td><td rowspan="1" colspan="1">Body large, length &gt; 19 mm; apical lobes of male sternite VIII weakly curved in dorsal view and without hook-shaped notches in lateral view; ovipositor elongate, gradually narrowing posteriorly</td><td rowspan="1" colspan="1">
                        <bold>(<italic>atavus</italic> group)</bold>
                      </td></tr><tr><td rowspan="1" colspan="1">–</td><td rowspan="1" colspan="1">Body small to medium-sized, length &lt; 19 mm; apical lobes of male sternite VIII strongly curved in dorsal view, each with a hook-shaped notch in lateral view; ovipositor shortened, abruptly narrowed in apical third</td><td rowspan="1" colspan="1">
                        <bold>(<italic>metallicus</italic> group)</bold>
                      </td></tr><tr><td rowspan="1" colspan="1">3</td><td rowspan="1" colspan="1">Body small, length &lt; 18 mm</td><td rowspan="1" colspan="1">
                        <bold>4</bold>
                      </td></tr><tr><td rowspan="1" colspan="1">–</td><td rowspan="1" colspan="1">Body medium-sized to large, length &gt; 19 mm</td><td rowspan="1" colspan="1">
                        <bold>5</bold>
                      </td></tr><tr><td rowspan="1" colspan="1">4</td><td rowspan="1" colspan="1">Legs short; apex of parameres flabellate, apical margin evenly and abruptly thickened, forming a carina</td><td rowspan="1" colspan="1">
                        <bold>(<italic>jendeki</italic> group)</bold>
                      </td></tr><tr><td rowspan="1" colspan="1">–</td><td rowspan="1" colspan="1">Legs elongate; apical margin not thickened and never forming a carina</td><td rowspan="1" colspan="1">(<bold><italic>yangshijiani</italic> group</bold>) <bold>7</bold></td></tr><tr><td rowspan="1" colspan="1">5</td><td rowspan="1" colspan="1">Frons rarely with medial depression, rarely depressed near eyes; elytra widest at or slightly before middle; male sternites V and VI rarely depressed in middle of apical half; ovipositor elongate, gradually narrowing posteriorly</td><td rowspan="1" colspan="1">(<bold><italic>elegantulus</italic> group</bold>) <bold>8</bold></td></tr><tr><td rowspan="1" colspan="1">–</td><td rowspan="1" colspan="1">Frons usually depressed along midline, vaguely or markedly depressed near eyes; elytra widest at or behind middle; male sternites V and VI usually depressed in middle of apical half, with central portions of these impressions convex; ovipositor usually short, abruptly narrowed in apical third</td><td rowspan="1" colspan="1">
                        <bold>6</bold>
                      </td></tr><tr><td rowspan="1" colspan="1">6</td><td rowspan="1" colspan="1">Elytra with short strial irregularly scattered and interconnected punctures forming network, and intervals uneven in size and shape, some strongly swollen, forming tubercles</td><td rowspan="1" colspan="1">
                        <bold>(<italic>chongli</italic> group)</bold>
                      </td></tr><tr><td rowspan="1" colspan="1">–</td><td rowspan="1" colspan="1">Elytra with rows of annular foveae, each fovea rounded to ovate, with a convex central portion; the foveae become irregular towards the sides</td><td rowspan="1" colspan="1">
                        <bold>(<italic>aenescens</italic> group)</bold>
                      </td></tr><tr><td colspan="3" rowspan="1">
                        <bold>Key to species of the <italic>yangshijiani</italic> and <italic>elegantulus</italic> groups</bold>
                      </td></tr><tr><td rowspan="1" colspan="1">7</td><td rowspan="1" colspan="1">Only one species, with the following characteristics: protibiae curved in apical sixth; apical lobes of male sternite VIII with hook-shaped notches in lateral view; ovipositor shortened, abruptly narrowed in apical third</td><td rowspan="1" colspan="1"><bold><italic><tp:taxon-name><tp:taxon-name-part taxon-name-part-type="genus" reg="Morphostenophanes">M.</tp:taxon-name-part> <tp:taxon-name-part taxon-name-part-type="species" reg="yangshijiani">yangshijiani</tp:taxon-name-part></tp:taxon-name></italic> sp. nov</bold>.</td></tr><tr><td rowspan="1" colspan="1">8</td><td rowspan="1" colspan="1">Body dark-coloured: black or brownish black</td><td rowspan="1" colspan="1">
                        <bold>9</bold>
                      </td></tr><tr><td rowspan="1" colspan="1">–</td><td rowspan="1" colspan="1">Body light-coloured: bronze, greenish, or dark green</td><td rowspan="1" colspan="1">
                        <bold>12</bold>
                      </td></tr><tr><td rowspan="1" colspan="1">9</td><td rowspan="1" colspan="1">Body brownish black; pronotum, most of elytra, and most of legs reddish</td><td rowspan="1" colspan="1">
                        <bold><italic><tp:taxon-name><tp:taxon-name-part taxon-name-part-type="genus" reg="Morphostenophanes">M.</tp:taxon-name-part> <tp:taxon-name-part taxon-name-part-type="species" reg="elegantulus">elegantulus</tp:taxon-name-part></tp:taxon-name></italic> Masumoto &amp; Bečvář, 2008</bold>
                      </td></tr><tr><td rowspan="1" colspan="1">–</td><td rowspan="1" colspan="1">Body uniformly black, pronotum, most of elytra, and all legs black</td><td rowspan="1" colspan="1">
                        <bold>10</bold>
                      </td></tr><tr><td rowspan="1" colspan="1">10</td><td rowspan="1" colspan="1">Body feebly shiny; pronotal disc without lateral depressions; elytra moderately convex in lateral view</td><td rowspan="1" colspan="1">
                        <bold><italic><tp:taxon-name><tp:taxon-name-part taxon-name-part-type="genus" reg="Morphostenophanes">M.</tp:taxon-name-part> <tp:taxon-name-part taxon-name-part-type="species" reg="furvus">furvus</tp:taxon-name-part></tp:taxon-name></italic> Zhou, 2020</bold>
                      </td></tr><tr><td rowspan="1" colspan="1">–</td><td rowspan="1" colspan="1">Body moderately shiny; pronotal disc with a pair of lateral depressions; elytra strongly convex in lateral view</td><td rowspan="1" colspan="1"><bold><italic><tp:taxon-name><tp:taxon-name-part taxon-name-part-type="genus" reg="Morphostenophanes">M.</tp:taxon-name-part> <tp:taxon-name-part taxon-name-part-type="species" reg="jiaoziensis">jiaoziensis</tp:taxon-name-part></tp:taxon-name></italic> sp. nov</bold>.</td></tr><tr><td rowspan="1" colspan="1">11</td><td rowspan="1" colspan="1">Width–length ratio of clypeus about 1.75; male pronotum narrower, <abbrev xmlns:xlink="http://www.w3.org/1999/xlink" xlink:title="maximum width of pronotum" xlink:type="simple">PW</abbrev>/<abbrev xmlns:xlink="http://www.w3.org/1999/xlink" xlink:title="length of pronotum along midline" xlink:type="simple">PL</abbrev> = 1.12–1.21; female elytra narrower, <abbrev xmlns:xlink="http://www.w3.org/1999/xlink" xlink:title="length of elytra along midline" xlink:type="simple">EL</abbrev>/<abbrev xmlns:xlink="http://www.w3.org/1999/xlink" xlink:title="maximum width of elytra" xlink:type="simple">EW</abbrev> = 1.73–1.84</td><td rowspan="1" colspan="1">
                        <bold><italic><tp:taxon-name><tp:taxon-name-part taxon-name-part-type="genus" reg="Morphostenophanes">M.</tp:taxon-name-part> <tp:taxon-name-part taxon-name-part-type="species" reg="furvus">furvus</tp:taxon-name-part> <tp:taxon-name-part taxon-name-part-type="subspecies" reg="furvus">furvus</tp:taxon-name-part></tp:taxon-name></italic> Zhou, 2020</bold>
                      </td></tr><tr><td rowspan="1" colspan="1">–</td><td rowspan="1" colspan="1">Width–length ratio of clypeus about 2.00; male pronotum wider, <abbrev xmlns:xlink="http://www.w3.org/1999/xlink" xlink:title="maximum width of pronotum" xlink:type="simple">PW</abbrev>/<abbrev xmlns:xlink="http://www.w3.org/1999/xlink" xlink:title="length of pronotum along midline" xlink:type="simple">PL</abbrev> = 1.21–1.23; female elytra wider, <abbrev xmlns:xlink="http://www.w3.org/1999/xlink" xlink:title="length of elytra along midline" xlink:type="simple">EL</abbrev>/<abbrev xmlns:xlink="http://www.w3.org/1999/xlink" xlink:title="maximum width of elytra" xlink:type="simple">EW</abbrev> = 1.60–1.64</td><td rowspan="1" colspan="1">
                        <bold><italic><tp:taxon-name><tp:taxon-name-part taxon-name-part-type="genus" reg="Morphostenophanes">M.</tp:taxon-name-part> <tp:taxon-name-part taxon-name-part-type="species" reg="furvus">furvus</tp:taxon-name-part> <tp:taxon-name-part taxon-name-part-type="subspecies" reg="weishanus">weishanus</tp:taxon-name-part></tp:taxon-name></italic> Zhou, 2020</bold>
                      </td></tr><tr><td rowspan="1" colspan="1">12</td><td rowspan="1" colspan="1">Body bronze-coloured, light greenish, with weaker metallic lustre; habitus with more elongate; antennomere XI &gt; 3× as long as wide; apex of parameres slightly bent ventrally in lateral view</td><td rowspan="1" colspan="1">
                        <bold><italic><tp:taxon-name><tp:taxon-name-part taxon-name-part-type="genus" reg="Morphostenophanes">M.</tp:taxon-name-part> <tp:taxon-name-part taxon-name-part-type="species" reg="sinicus">sinicus</tp:taxon-name-part></tp:taxon-name></italic> Zhou, 2020</bold>
                      </td></tr><tr><td rowspan="1" colspan="1">–</td><td rowspan="1" colspan="1">Body bronze-coloured or dark green, with stronger metallic lustre; habitus less elongate; antennomere XI &lt; 3× as long as wide; parameres straightly produced in lateral view</td><td rowspan="1" colspan="1">
                        <bold><italic><tp:taxon-name><tp:taxon-name-part taxon-name-part-type="genus" reg="Morphostenophanes">M.</tp:taxon-name-part> <tp:taxon-name-part taxon-name-part-type="species" reg="gaoligongensis">gaoligongensis</tp:taxon-name-part></tp:taxon-name></italic> Zhou, 2020</bold>
                      </td></tr></tbody></table></table-wrap></sec></tp:treatment-sec><tp:treatment-sec><!--Section generated to contain objects referenced in tp:taxon-treatment.--><fig id="F4" position="float" orientation="portrait"><object-id xmlns:xlink="http://www.w3.org/1999/xlink" content-type="doi" xlink:type="simple">10.3897/zookeys.1282.176631.figure4</object-id><object-id xmlns:xlink="http://www.w3.org/1999/xlink" content-type="arpha" xlink:type="simple">ADBCDEB0-625D-5532-BFD1-57E205E684CE</object-id><label>Figure 4.</label><caption><p><bold>A</bold>. Distribution of <italic><tp:taxon-name><tp:taxon-name-part taxon-name-part-type="genus" reg="Morphostenophanes">Morphostenophanes</tp:taxon-name-part> <tp:taxon-name-part taxon-name-part-type="species" reg="jiaoziensis">jiaoziensis</tp:taxon-name-part></tp:taxon-name></italic> sp. nov. and <italic><tp:taxon-name><tp:taxon-name-part taxon-name-part-type="genus" reg="Morphostenophanes">M.</tp:taxon-name-part> <tp:taxon-name-part taxon-name-part-type="species" reg="yangshijiani">yangshijiani</tp:taxon-name-part></tp:taxon-name></italic> sp. nov. <bold>B</bold>. Close-up of distribution of the two species.</p></caption><graphic xmlns:xlink="http://www.w3.org/1999/xlink" xlink:href="zookeys-1282-229_article-176631__-g004.jpg" id="oo_1681196.jpg" position="float" orientation="portrait" xlink:type="simple"><uri content-type="original_file" xlink:type="simple">https://binary.pensoft.net/fig/1681196</uri></graphic></fig></tp:treatment-sec></tp:taxon-treatment>
